# Supplementary material for: A probabilistic method for identifying rare variants underlying complex traits
Source: BMC Genomics. 2013 Jan 21;14(Suppl 1):S11. doi: 10.1186/1471-2164-14-S1-S11 (PMC3549819; doi:10.1186/1471-2164-14-S1-S11)
Supplement: Additional file 1 — Table S1. The power comparisons at different levels of PAR and different numbers of causal variants. [file 1471-2164-14-S1-S11-S1.xlsx]

## Sheet: Sheet1
Supplementary table 1 - The power comparisons at different levels of PAR and different numbers of causal variants
PAR	Total variants	Causal variants	RareProb	Type 1 error	Running time	Repeat times	Average running time	RareCover	Type 1 error	Running time	Repeat times	Average running time	RWAS	Running time	Repeat times	Average running time	LRT	Running time	Repeat times	Average running time
0.02	100	50	1	0.289206	4857	1000	4.857	0.716684	0.0589076	207	1000	0.207	1	338	1000	0.338	1	17390	1000	17.39
0.02	100	60	1	0.385006	5345	1000	5.345	0.638495	0.0574999	214	1000	0.214	1	353	1000	0.353	1	18199	1000	18.199
0.02	100	70	1	0.533898	5679	1000	5.679	0.573103	0.0583678	228	1000	0.228	1	359	1000	0.359	1	20139	1000	20.139
0.02	100	80	1	0.671679	6095	1000	6.095	0.517148	0.0609744	224	1000	0.224	1	403	1000	0.403	1	21866	1000	21.866
0.02	100	90	1	0.810945	6360	1000	6.36	0.470537	0.0612652	224	1000	0.224	1	454	1000	0.454	1	24745	1000	24.745
0.03	100	50	1	0.320774	5053	1000	5.053	0.626696	0.0396811	178	1000	0.178	1	521	1000	0.521	1	18762	1000	18.762
0.03	100	60	1	0.426938	5336	1000	5.336	0.542623	0.0400764	181	1000	0.181	1	454	1000	0.454	1	20162	1000	20.162
0.03	100	70	1	0.577966	5714	1000	5.714	0.477831	0.037298	188	1000	0.188	1	386	1000	0.386	1	20665	1000	20.665
0.03	100	80	1	0.714286	6029	1000	6.029	0.42497	0.0355142	192	1000	0.192	1	458	1000	0.458	1	22830	1000	22.83
0.03	100	90	1	0.850746	6195	1000	6.195	0.382216	0.0341249	196	1000	0.196	1	512	1000	0.512	1	25779	1000	25.779
0.04	100	50	1	0.335031	4892	1000	4.892	0.545471	0.0285881	189	1000	0.189	1	454	1000	0.454	1	20660	1000	20.66
0.04	100	60	1	0.438374	5094	1000	5.094	0.464799	0.026022	160	1000	0.16	1	429	1000	0.429	1	23432	1000	23.432
0.04	100	70	1	0.586441	5441	1000	5.441	0.405142	0.0230065	166	1000	0.166	1	480	1000	0.48	1	25379	1000	25.379
0.04	100	80	1	0.719298	5728	1000	5.728	0.358089	0.0218087	174	1000	0.174	1	530	1000	0.53	1	28410	1000	28.41
0.04	100	90	1	0.855721	5940	1000	5.94	0.320356	0.0196568	179	1000	0.179	1	454	1000	0.454	1	30718	1000	30.718
0.05	100	50	1	0.344196	4891	1000	4.891	0.477339	0.0191862	158	1000	0.158	1	596	1000	0.596	1	22364	1000	22.364
0.05	100	60	1	0.448539	5342	1000	5.342	0.404393	0.017876	145	1000	0.145	1	491	1000	0.491	1	23881	1000	23.881
0.05	100	70	1	0.601695	5566	1000	5.566	0.350797	0.0167624	147	1000	0.147	1	444	1000	0.444	1	23407	1000	23.407
0.05	100	80	1	0.729323	5799	1000	5.799	0.308919	0.0166066	149	1000	0.149	1	438	1000	0.438	1	25864	1000	25.864
0.05	100	90	1	0.855721	5954	1000	5.954	0.276312	0.0121732	147	1000	0.147	1	504	1000	0.504	1	30121	1000	30.121
0.05	200	50	1	0.143762	90840	1000	90.84	0.477412	0.0189177	362	1000	0.362	0.996	528	1000	0.528	0.999	37704	1000	37.704
0.05	400	50	1	0.0706357	50225	250	200.9	0.473812	0.0184318	801	1000	0.801	0.853	569	1000	0.569	0.886	84285	1000	84.285
0.05	600	50	1	0.0458109	82507	250	330.028	0.471929	0.0183993	1432	1000	1.432	0.541	636	1000	0.636	0.588	151600	1000	151.6
0.05	800	50	1	0.0474235	112890	200	564.45	0.320013	0.00907507	1401	1000	1.401	0.33	906	1000	0.906	0.365	50976	200	254.88
0.05	1000	50	1	0.0398608	21520	50	430.4	0.483643	0.00221015	1698	1000	1.698	0.207	945	1000	0.945	0.22	43973	100	439.73
0.05	2000	50	1	0.0282262	189219	50	3784.38	0.0418418	0.00040922	465	500	0.93	0.02	1439	1000	1.439	0.02	164068	100	1640.68
0.05	3000	50	1	0.0273595	412356	40	10308.9	0.0252453	0.000249904	424	190	2.23158	0.008	1854	1000	1.854	0	150056	50	3001.12
0.05	4000	50	1	0.0325292	512615	25	20504.6	0.0139405	0.000199585	458	85	5.38824	0.004	2152	1000	2.152	0	113274	25	4530.96
0.05	5000	50	1	0.0315152	331170	10	33117	0.00976431	0.000150669	538	59	9.11864	0.003	2682	1000	2.682	0	48609	10	4860.9
Note: Running time and average running timea are both measured by seconds.
