# Supplementary material for: A probabilistic method for identifying rare variants underlying complex traits
Source: BMC Genomics. 2013 Jan 21;14(Suppl 1):S11. doi: 10.1186/1471-2164-14-S1-S11 (PMC3549819; doi:10.1186/1471-2164-14-S1-S11)
Supplement: Additional file 2 — Table S2. The power comparisons for different configurations of causal variants depended on PARs. [file 1471-2164-14-S1-S11-S2.xlsx]

## Sheet: Sheet2
Supplementary table 2 - The power comparisons for different configurations of causal variants depended on PARs
Total variants	Causal variants	PAR	RareProb	Type-1 error	Running time	Repeat times	Average running time	RareCover	Type-1 error	Running time	Repeat times	Average running time	RWAS	Running time	Repeat times	Average running time	LRT	Running time	Repeat times	Average running time
200	1	0.05	0.5102	0.0236899	27238	98	277.939	0	0.0751558	2813	1000	2.813	0	753	1000	0.753	0	32	1	32
200	3	0.1	0.8061	0.023257	13757	98	140.378	0	0.0627868	2780	1000	2.78	0	709	1000	0.709	0	33	1	33
200	6	0.15	1	0.0245406	7068	92	76.8261	0	0.0548247	2970	1000	2.97	0	719	1000	0.719	0	31	1	31
200	6	0.2	0.956	0.0212486	7980	90	88.6667	0.001	0.054421	359	1000	0.359	0	726	1000	0.726	0	31	1	31
200	12	0.25	1	0.0253345	8539	97	88.0309	0.066	0.0533955	443	1000	0.443	0	749	1000	0.749	0	31	1	31
400	3	0.05	0.77	0.0253149	25921	100	259.21	0	0.103644	1355	1000	1.355	0	884	1000	0.884	0	75	1	75
400	4	0.1	0.8671	0.0224116	37150	128	290.234	0	0.0660884	931	1000	0.931	0	914	1000	0.914	0	75	1	75
400	6	0.15	0.9091	0.023663	26293	99	265.586	0	0.0117157	412	1000	0.412	0	741	1000	0.741	0	75	1	75
400	8	0.2	1	0.0222228	27534	97	283.856	0	0.0545051	904	1000	0.904	0	642	1000	0.642	0	76	1	76
400	10	0.25	1	0.0242665	26522	97	273.423	0	0.0550846	973	1000	0.973	0	691	1000	0.691	0	74	1	74
600	2	0.05	0.6364	0.0237154	64475	99	651.263	0	0.055403	1708	1000	1.708	0	932	1000	0.932	0	125	1	125
600	5	0.1	0.8421	0.0230871	56490	95	594.632	0	0.0762255	1822	1000	1.822	0	785	1000	0.785	0	123	1	123
600	5	0.15	0.8469	0.0229463	54177	98	552.827	0	0.0682353	1985	1000	1.985	0	731	1000	0.731	0	128	1	128
600	7	0.2	0.9184	0.0217159	61159	98	624.071	0	0.0574368	1703	1000	1.703	0	831	1000	0.831	0	125	1	125
600	9	0.25	0.949	0.0219795	58223	99	588.111	0	0.048198	1553	1000	1.553	0	828	1000	0.828	0	130	1	130
800	3	0.05	0.5714	0.0207538	87601	98	893.888	0	0.0322309	1799	1000	1.799	0	968	1000	0.968	0	189	1	189
800	4	0.1	0.5957	0.0217577	102604	94	1091.53	0	0.0271658	1567	1000	1.567	0	1026	1000	1.026	0	192	1	192
800	3	0.15	0.5408	0.0218421	88377	98	901.806	0	0.0222133	1287	1000	1.287	0	970	1000	0.97	0	196	1	196
800	8	0.2	0.949	0.0221789	99731	99	1007.38	0	0.0190682	1421	1000	1.421	0	1009	1000	1.009	0	206	1	206
800	9	0.25	0.9484	0.0211138	98209	97	1012.46	0	0.0166346	1353	1000	1.353	0	1011	1000	1.011	0	207	1	207
1000	3	0.05	0.59	0.021665	144859	100	1448.59	0	0.001	8596	1000	8.596	0	1063	1000	1.063	0	535	1	535
1000	6	0.1	0.7778	0.0219296	151436	99	1529.66	0	0.000886318	8799	1000	8.799	0	1162	1000	1.162	0	442	1	442
1000	9	0.15	0.97	0.0205146	141420	100	1414.2	0	0.00100605	8624	1000	8.624	0	1087	1000	1.087	0	411	1	411
1000	9	0.2	0.93	0.020555	157361	100	1573.61	0	0.000897074	8403	1000	8.403	0	1140	1000	1.14	0	445	1	445
1000	8	0.25	0.8776	0.0204523	129705	98	1323.52	0	0.000982863	8519	1000	8.519	0	1072	1000	1.072	0	474	1	474
2000	1	0.05	0.34	0.0216808	352914	50	7058.28	0	0.0014072	5270	1000	5.27	0	1495	1000	1.495	0	5657	1	5657
2000	4	0.1	0.8043	0.0204242	283645	46	6166.2	0	0.00192986	5318	1000	5.318	0	1541	1000	1.541	0	5439	1	5439
2000	7	0.15	0.64	0.021136	170392	25	6815.68	0	0.00193879	4885	1000	4.885	0	1551	1000	1.551	0	5722	1	5722
2000	4	0.2	0.48	0.0211623	203952	25	8158.08	0	0.00180661	5127	1000	5.127	0	1449	1000	1.449	0	5608	1	5608
2000	11	0.25	0.88	0.0204726	141926	25	5677.04	0	0.00196631	5604	1000	5.604	0	1443	1000	1.443	0	1345	1	1345
3000	2	0.05	0.4118	0.0214365	214693	17	12629	0	0.000416427	614	161	3.81366	0	1909	1000	1.909	0	4178	1	4178
3000	6	0.1	0.5833	0.0216862	196503	12	16375.2	0	0.000463891	629	180	3.49444	0	1955	1000	1.955	0	4417	1	4417
3000	5	0.15	0.6	0.023891	148698	10	14869.8	0	0.000479727	598	174	3.43678	0	2069	1000	2.069	0	4385	1	4385
3000	6	0.2	0.7	0.0253149	145247	10	14524.7	0	0.000437913	586	180	3.25556	0	2164	1000	2.164	0	4379	1	4379
3000	8	0.25	0.7	0.0224116	147829	10	14782.9	0	0.000476681	608	183	3.3224	0	2057	1000	2.057	0	4401	1	4401
4000	3	0.05	0.4	0.027195	382781	10	38278.1	0	0.000274663	694	92	7.54348	0	2504	1000	2.504	0	5345	1	5345
4000	3	0.1	0.5	0.0212375	390293	10	39029.3	0	0.000283107	688	76	9.05263	0	2352	1000	2.352	0	5538	1	5538
4000	6	0.15	0.5	0.0230128	409912	10	40991.2	0	0.000283589	700	98	7.14286	0	2514	1000	2.514	0	5436	1	5436
4000	7	0.2	0.8	0.0238592	378913	10	37891.3	0	0.000308511	675	69	9.78261	0	2522	1000	2.522	0	6034	1	6034
4000	7	0.25	0.8	0.0241302	390182	10	39018.2	0	0.00029105	695	74	9.39189	0	2608	1000	2.608	0	5877	1	5877
5000	2	0.05	0.3	0.0232493	470233	10	47023.3	0	0.000210954	874	92	9.5	0	3184	1000	3.184	0	5898	1	5898
5000	4	0.1	0.4	0.0251237	487244	10	48724.4	0	0.00021684	826	84	9.83333	0	3168	1000	3.168	0	5975	1	5975
5000	5	0.15	0.4	0.0220274	479819	10	47981.9	0	0.000213371	828	76	10.8947	0	3171	1000	3.171	0	7919	1	7919
5000	4	0.2	0.6	0.0212467	513190	10	51319	0	0.000216173	825	50	16.5	0	3107	1000	3.107	0	7656	1	7656
5000	9	0.25	0.6	0.0220581	509784	10	50978.4	0	0.000200361	809	4	202.25	0	3059	1000	3.059	0	7887	1	7887
Note: Running time and average running timea are both measured by seconds.
