# Supplementary material for: A probabilistic method for identifying rare variants underlying complex traits
Source: BMC Genomics. 2013 Jan 21;14(Suppl 1):S11. doi: 10.1186/1471-2164-14-S1-S11 (PMC3549819; doi:10.1186/1471-2164-14-S1-S11)
Supplement: Additional file 3 — Table S3. The power comparisons for different configurations of regions. [file 1471-2164-14-S1-S11-S3.xlsx]

## Sheet: Sheet1
Supplementary table 3 - The power comparisons for different configurations of regions
Total variants	Average causal variants	Elevated regions	Length	RareProb	Correct R	Type-1 error	Running time	Repeat times	Average running time	RareCover	Correct R	Type-1 error	Running time	Repeat times	Average running time
1000	36*	1	50	1	0.96	0.0631928	10630	10	1063	0	0.0192	0.0557641	200	50	4
1000	37*	2	50	1	0.98	0.060983	10871	10	1087.1	0	0.014	0.0555671	198	50	3.96
1000	36*	3	50	1	0.97	0.0625674	10934	10	1093.4	0	0.0168	0.0561306	201	50	4.02
1000	35*	4	50	1	0.98	0.0615082	10778	10	1077.8	0	0.0164	0.056023	201	50	4.02
2000	73*	1	100	1	0.97	0.0671204	41681	10	4168.1	0	0.0072	0.00724532	123	50	2.46
2000	73*	2	100	1	0.97	0.0648121	41903	10	4190.3	0	0.0088	0.00657034	114	50	2.28
2000	70*	3	100	1	0.98	0.0629102	41781	10	4178.1	0	0.0132	0.00619696	112	50	2.24
2000	71*	4	100	1	0.96	0.0641019	41606	10	4160.6	0	0.008	0.00604396	106	50	2.12
3000	101*	1	150	1	0.96	0.0812957	124910	10	12491	0	0.0003	0.000331966	28	50	0.56
3000	102*	2	150	1	0.98	0.0862803	123417	10	12341.7	0	0.0003	0.000345633	29	50	0.58
3000	103*	3	150	1	0.97	0.0812757	125461	10	12546.1	0	0.0007	0.000345736	28	50	0.56
3000	101*	4	150	1	0.96	0.0826663	123761	10	12376.1	0	0.0005	0.000345688	27	50	0.54
4000	144*	1	200	1	0.94	0.0969281	246338	10	24633.8	0	0.0001	0.000248956	27	50	0.54
4000	144*	2	200	1	0.95	0.100198	249805	10	24980.5	0	0.0001	0.000259313	30	50	0.6
4000	144*	3	200	1	0.94	0.0918569	248091	10	24809.1	0	0	0.000259323	26	50	0.52
4000	142*	4	200	1	0.97	0.0975446	246671	10	24667.1	0	0	0.00025923	29	50	0.58
5000	100*	1	150	1	0.79	0.134769	426079	10	42607.9	0	0	0.000188166	28	50	0.56
5000	102*	2	150	1	0.88	0.128591	431908	10	43190.8	0	0	0.000200392	28	50	0.56
5000	103*	3	150	1	0.83	0.138751	424910	10	42491	0	0	0.00020039	29	50	0.58
5000	101*	4	150	1	0.81	0.139172	431154	10	43115.4	0	0	0.000204481	30	50	0.6
Note: Running time and average running timea are both measured by seconds.
